# Supplementary material for: Two-sample Mendelian randomization analysis evaluates causal associations between inflammatory bowel disease and osteoporosis
Source: Front Public Health. 2023 May 26;11:1151837. doi: 10.3389/fpubh.2023.1151837 (PMC10250718; doi:10.3389/fpubh.2023.1151837)
Supplement: Supplementary file 2 [file Table_2.XLSX]

## Sheet: odds_ratios
Training set
outcome	exposure	method	nsnp	b	se	pval	lo_ci	up_ci	or	or_lci95	or_uci95
Osteoporosis	Ulcerative colitis	MR Egger	31	0.0952821	0.096044	0.329371	-0.0929642	0.283528	1.09997	0.911226	1.32781
Osteoporosis	Ulcerative colitis	Weighted median	31	-0.0101377	0.0444783	0.819705	-0.0973151	0.0770397	0.989914	0.90727	1.08008
Osteoporosis	Ulcerative colitis	Inverse variance weighted	31	0.0210224	0.0300147	0.483677	-0.0378065	0.0798512	1.02124	0.962899	1.08313
Osteoporosis	Ulcerative colitis	Simple mode	31	-0.11898	0.0980859	0.23459	-0.311228	0.0732687	0.887826	0.732547	1.07602
Osteoporosis	Ulcerative colitis	Weighted mode	31	-0.0953065	0.105817	0.374935	-0.302707	0.112094	0.909094	0.738815	1.11862
Osteoporosis	Crohn's disease	MR Egger	51	0.0687211	0.0536734	0.206448	-0.0364788	0.173921	1.07114	0.964179	1.18996
Osteoporosis	Crohn's disease	Weighted median	51	0.062634	0.0313424	0.0456754	0.00120295	0.124065	1.06464	1.0012	1.13209
Osteoporosis	Crohn's disease	Inverse variance weighted	51	0.058282	0.021479	0.0066588	0.0161832	0.100381	1.06001	1.01631	1.10559
Osteoporosis	Crohn's disease	Simple mode	51	0.0613895	0.0596318	0.308211	-0.0554889	0.178268	1.06331	0.946023	1.19515
Osteoporosis	Crohn's disease	Weighted mode	51	0.0817317	0.0428937	0.0624802	-0.00233995	0.165803	1.08516	0.997663	1.18034
Osteoporosis	Inflammatory bowel disease	MR Egger	62	0.0531486	0.0734617	0.472192	-0.0908363	0.197134	1.05459	0.913167	1.21791
Osteoporosis	Inflammatory bowel disease	Weighted median	62	0.0911	0.0361336	0.0116956	0.0202781	0.161922	1.09538	1.02049	1.17577
Osteoporosis	Inflammatory bowel disease	Inverse variance weighted	62	0.0486631	0.0253535	0.0549352	-0.00102964	0.0983559	1.04987	0.998971	1.10336
Osteoporosis	Inflammatory bowel disease	Simple mode	62	0.106792	0.0838904	0.20785	-0.0576332	0.271217	1.1127	0.943996	1.31156
Osteoporosis	Inflammatory bowel disease	Weighted mode	62	0.126234	0.0682672	0.0692888	-0.00757006	0.260037	1.13455	0.992459	1.29698
validation set
outcome	exposure	method	nsnp	b	se	pval	lo_ci	up_ci	or	or_lci95	or_uci95
Osteoporosis	Ulcerative colitis	MR Egger	48	0.211893	0.102084	0.0435424	0.0118077	0.411978	1.23602	1.01188	1.5098
Osteoporosis	Ulcerative colitis	Weighted median	48	0.0628911	0.0449486	0.16176	-0.0252082	0.15099	1.06491	0.975107	1.16299
Osteoporosis	Ulcerative colitis	Inverse variance weighted	48	0.0345411	0.0304703	0.256962	-0.0251806	0.0942628	1.03514	0.975134	1.09885
Osteoporosis	Ulcerative colitis	Simple mode	48	-0.142536	0.107828	0.192605	-0.353879	0.068807	0.867156	0.70196	1.07123
Osteoporosis	Ulcerative colitis	Weighted mode	48	-0.121714	0.102605	0.241491	-0.322821	0.0793923	0.885401	0.724104	1.08263
Osteoporosis	Crohn's disease	MR Egger	80	-0.028422	0.056697	0.617575	-0.139548	0.0827041	0.971978	0.869751	1.08622
Osteoporosis	Crohn's disease	Weighted median	80	0.0710935	0.0312074	0.0227207	0.00992703	0.13226	1.07368	1.00998	1.1414
Osteoporosis	Crohn's disease	Inverse variance weighted	80	0.0432085	0.0209676	0.0393287	0.00211208	0.0843049	1.04416	1.00211	1.08796
Osteoporosis	Crohn's disease	Simple mode	80	0.0362911	0.0677824	0.593874	-0.0965625	0.169145	1.03696	0.907953	1.18429
Osteoporosis	Crohn's disease	Weighted mode	80	0.0605775	0.0431231	0.164013	-0.0239438	0.145099	1.06245	0.976341	1.15615
Osteoporosis	Inflammatory bowel disease	MR Egger	102	0.0193218	0.0370436	0.603106	-0.0532837	0.0919273	1.01951	0.948111	1.09629
Osteoporosis	Inflammatory bowel disease	Weighted median	102	0.0025074	0.0377136	0.946991	-0.0714112	0.0764261	1.00251	0.931079	1.07942
Osteoporosis	Inflammatory bowel disease	Inverse variance weighted	102	0.060902	0.0215687	0.00474843	0.0186272	0.103177	1.06279	1.0188	1.10869
Osteoporosis	Inflammatory bowel disease	Simple mode	102	0.12603	0.0883541	0.15683	-0.0471437	0.299204	1.13432	0.95395	1.34879
Osteoporosis	Inflammatory bowel disease	Weighted mode	102	0.0227677	0.036246	0.531328	-0.0482745	0.0938099	1.02303	0.952872	1.09835

## Sheet: T_IBD_osteoporosis
SNP	effect_allele.exposure	other_allele.exposure	effect_allele.outcome	other_allele.outcome	beta.exposure	beta.outcome	eaf.exposure	eaf.outcome	chr	pos	se.outcome	pval.outcome	se.exposure	chr.exposure	pval.exposure	samplesize.exposure	pos.exposure	R^2	F
rs1003342	G	A	G	A	-0.095001	-0.0026	0.531334	0.4799	22	30570022	0.026	0.9201	0.0168	22	1.67101e-08	34652	30570022	0.000922804	0.515296
rs10045431	C	A	C	A	0.177406	-0.0078	0.717524	0.765	5	158814533	0.0307	0.799	0.0189	5	6.58567e-21	34652	158814533	0.00254264	1.42212
rs10408351	A	G	A	G	0.137804	0.0244	0.238435	0.1836	19	33754044	0.0335	0.4667	0.0221	19	4.23204e-10	34652	33754044	0.00112205	0.626678
rs10737481	G	T	G	T	0.141103	-0.0204	0.554896	0.5087	1	20171514	0.0259	0.4316	0.017	1	1.18713e-16	34652	20171514	0.00198814	1.11137
rs10761659	G	A	G	A	0.161896	0.0285	0.554011	0.5284	10	64445564	0.0259	0.271	0.0172	10	4.07193e-21	34652	64445564	0.00255674	1.43003
rs10800314	A	C	A	C	-0.143097	-0.0227	0.649219	0.6009	1	161472789	0.0265	0.3903	0.0179	1	1.17409e-15	34652	161472789	0.00184428	1.0308
rs11209026	A	G	A	G	-0.72629	-0.1274	0.0541886	0.04598	1	67705958	0.0617	0.0389296	0.0422	1	1.76319e-66	34652	67705958	0.00854805	4.80996
rs11236797	A	C	A	C	0.155704	0.0148	0.470011	0.4066	11	76299649	0.0263	0.573801	0.017	11	4.75007e-20	34652	76299649	0.00242088	1.35386
rs112401990	A	G	A	G	0.142202	0.0158	0.375383	0.3686	2	61204856	0.0268	0.554501	0.0174	2	2.83923e-16	34652	61199327	0.00192746	1.07738
rs112694524	A	G	A	G	0.188304	0.0088	0.0903752	0.03342	2	43453721	0.0728	0.9041	0.0303	2	5.39299e-10	34652	43453721	0.00111457	0.622495
rs113991740	A	T	A	T	-0.107697	-0.032	0.271565	0.3306	17	32625383	0.0276	0.246	0.0189	17	1.31999e-08	34652	32625383	0.000937034	0.523249
rs11548656	G	A	G	A	-0.292796	-0.0489	0.034026	0.04759	16	81916912	0.0615	0.4272	0.0507	16	7.71792e-09	34652	81916912	0.000962467	0.537465
rs11677953	A	G	A	G	0.0975985	-0.0244	0.415063	0.3059	2	219121663	0.0282	0.3875	0.0171	2	1.053e-08	34652	219121663	0.000940082	0.524953
rs12446550	A	G	A	G	0.107796	0.0201	0.409666	0.4789	16	28543381	0.0259	0.4367	0.0171	16	2.78298e-10	34652	28543381	0.00114679	0.640515
rs1250573	A	G	A	G	-0.113606	-0.0384	0.295706	0.3665	10	81042475	0.0269	0.1535	0.019	10	2.20902e-09	34652	81042475	0.00103173	0.576185
rs12764283	A	G	A	G	0.126597	-0.0527	0.337409	0.3682	10	35530460	0.0268	0.0494698	0.0179	10	1.5729e-12	34652	35530460	0.00144349	0.806466
rs12936409	T	C	T	C	0.145701	0.0388	0.476383	0.5161	17	38043649	0.026	0.136	0.0168	17	3.86812e-18	34652	38043649	0.00217059	1.21358
rs131657	A	T	A	T	0.136496	-0.008	0.201666	0.2953	22	21920817	0.0284	0.778501	0.0212	22	1.237e-10	34652	21917550	0.0011963	0.668199
rs13178036	C	G	C	G	0.100904	-0.0279	0.341807	0.3271	5	40218529	0.0279	0.3186	0.0184	5	4.12895e-08	34652	40218529	0.000867866	0.484592
rs140892874	C	T	C	T	0.409594	0.0652	0.027461	0.02685	12	40824798	0.0801	0.4158	0.0512	12	1.2841e-15	34652	40824798	0.00184688	1.03226
rs142770866	A	G	A	G	0.23	0.0153	0.0810417	0.08067	19	10525372	0.0478	0.7486	0.0337	19	8.14329e-12	34652	10525372	0.00134421	0.750928
rs148844907	A	T	A	T	1.1375	0.0795	0.0103903	0.002531	6	31628397	0.2588	0.7587	0.0963	6	3.62577e-32	34652	31628397	0.00402645	2.25538
rs1551399	C	A	C	A	0.101302	0.0014	0.615807	0.7315	8	126540200	0.0293	0.9625	0.0173	8	5.01199e-09	34652	126539965	0.000989499	0.552576
rs1736161	A	G	A	G	-0.123298	0.0258	0.428732	0.3994	21	16833222	0.0265	0.3292	0.0174	21	1.3369e-12	34652	16833222	0.00144906	0.809583
rs17800987	G	A	G	A	0.2017	0.0192	0.089179	0.1024	5	150323428	0.043	0.6548	0.0305	5	3.70681e-11	34652	150323428	0.00126207	0.704983
rs1873625	A	C	A	C	0.177301	-0.0221	0.32287	0.4257	3	49666964	0.0263	0.4006	0.0179	3	3.70681e-23	34652	49666964	0.00283131	1.58404
rs1886731	C	T	C	T	-0.0970995	-0.027	0.481193	0.49	1	2472081	0.026	0.2986	0.0175	1	3.08397e-08	34652	2472081	0.000888443	0.496092
rs1887428	C	G	C	G	-0.171595	0.0025	0.61936	0.6141	9	4984530	0.0267	0.9246	0.0178	9	6.64814e-22	34652	4984530	0.00268189	1.50022
rs2076756	G	A	G	A	0.187595	0.0167	0.27064	0.1532	16	50756881	0.0362	0.644	0.0186	16	5.59114e-24	34652	50756881	0.00293554	1.64252
rs2193041	G	A	G	A	0.133703	-0.002	0.388781	0.3239	12	68502110	0.0277	0.9415	0.0172	12	6.90876e-15	34652	68502110	0.0017438	0.974544
rs2241878	C	T	C	T	0.148001	0.0198	0.538498	0.4396	2	234183718	0.0262	0.4493	0.0169	2	1.74502e-18	34652	234183718	0.00221324	1.23747
rs2542147	T	G	T	G	-0.1513	-0.0283	0.837193	0.8531	18	12775851	0.0368	0.4418	0.0227	18	2.78484e-11	34652	12775851	0.00128203	0.716146
rs254560	A	G	A	G	0.0995014	0.0138	0.400063	0.4007	5	134443606	0.0264	0.6028	0.0171	5	6.159e-09	34652	134443606	0.000977097	0.545643
rs2836882	A	G	A	G	-0.196295	-0.0192	0.257617	0.2475	21	40466570	0.0301	0.5239	0.0201	21	1.49005e-22	34652	40466570	0.00275231	1.53972
rs3024493	A	C	A	C	0.212996	-0.0294	0.169666	0.156	1	206943968	0.0356	0.409	0.0222	1	8.47618e-22	34652	206943968	0.00265649	1.48597
rs34190331	A	G	A	G	0.176899	0.085	0.0853045	0.06353	6	111840820	0.0537	0.1137	0.0303	6	5.39399e-09	34652	111840820	0.000983642	0.549302
rs35260072	C	A	C	A	0.142197	0.0151	0.433153	0.316	5	131630852	0.0279	0.588499	0.017	5	7.06643e-17	34652	131630852	0.00201909	1.1287
rs35730213	C	G	C	G	-0.151404	0.007	0.262591	0.2127	1	200874229	0.0315	0.8239	0.0194	1	6.90717e-15	34652	200874229	0.00175769	0.982321
rs3850378	C	T	C	T	0.155099	-0.0164	0.096461	0.08066	14	88452338	0.0478	0.731601	0.0282	14	3.80102e-08	34652	88417517	0.000872954	0.487435
rs4077515	T	C	T	C	0.179401	0.0123	0.424242	0.4175	9	139266496	0.0263	0.6393	0.0172	9	1.50003e-25	34652	139266496	0.00313953	1.75702
rs4246905	C	T	C	T	0.163001	-0.0187	0.729896	0.7996	9	117553249	0.0323	0.5619	0.0197	9	1.41514e-16	34652	117553249	0.00197569	1.1044
rs444210	G	A	G	A	0.109502	0.0378	0.545781	0.4939	6	167390242	0.026	0.1459	0.0168	6	7.39095e-11	34652	167390242	0.00122602	0.68482
rs45528737	T	C	T	C	0.166802	-0.0112	0.111833	0.2072	4	123308465	0.0321	0.726999	0.03	4	2.65901e-08	34652	123275555	0.000892137	0.498156
rs4676408	A	G	A	G	0.118103	0.0085	0.515063	0.6331	2	241574401	0.027	0.752	0.0181	2	6.61912e-11	34652	241574401	0.00122867	0.686304
rs4712528	C	G	C	G	0.122598	0.017	0.787692	0.732	6	20678430	0.0292	0.560701	0.0207	6	3.07397e-09	34652	20678430	0.00101227	0.565306
rs4730272	G	A	G	A	-0.134102	-0.0268	0.512591	0.5197	7	107478227	0.026	0.3028	0.0178	7	4.50194e-14	34652	107478227	0.00163796	0.915294
rs4851586	C	T	C	T	-0.122403	-0.0493	0.75745	0.8085	2	103064264	0.0329	0.1338	0.0193	2	2.32498e-10	34652	103064264	0.00116076	0.648324
rs56062135	T	C	T	C	0.1509	-0.0169	0.236922	0.2631	15	67455630	0.0295	0.566899	0.0198	15	2.63998e-14	34652	67455630	0.00167618	0.936687
rs6062496	A	G	A	G	0.164997	0.0008	0.578011	0.6444	20	62329099	0.0272	0.9757	0.018	20	5.47898e-20	34652	62329099	0.00242482	1.35606
rs6584283	C	T	C	T	-0.180303	-0.0613	0.510643	0.5495	10	101290301	0.0261	0.01883	0.0169	10	1.70098e-26	34652	101290301	0.00328476	1.83857
rs6826501	T	C	T	C	-0.0927953	-0.0117	0.536078	0.3828	4	36076676	0.0268	0.6625	0.0169	4	4.12098e-08	34652	36076676	0.000870062	0.485819
rs6873866	C	T	C	T	-0.106996	-0.0008	0.528821	0.621	5	96249648	0.0267	0.9768	0.0176	5	1.085e-09	34652	96247810	0.00106655	0.59565
rs6880778	G	A	G	A	0.187801	0.0217	0.620729	0.5685	5	40399096	0.0262	0.4077	0.0173	5	2.14388e-27	34652	40399096	0.00340075	1.90371
rs6911490	C	T	C	T	-0.142801	0.0057	0.778565	0.7894	6	106522027	0.0321	0.8604	0.0208	6	6.82025e-12	34652	106522027	0.00136021	0.75988
rs6927172	G	C	G	C	0.110295	0.0868	0.21432	0.1887	6	138002175	0.0331	0.00871505	0.0202	6	4.64505e-08	34652	138002175	0.000860361	0.480397
rs72798422	C	T	C	T	0.2776	-0.0239	0.041718	0.0344	16	50866917	0.0715	0.7376	0.0431	16	1.18899e-10	34652	50866917	0.00119717	0.668687
rs7285952	G	T	G	T	-0.176002	-0.0032	0.157193	0.1167	22	39733096	0.0407	0.9367	0.0235	22	7.60151e-14	34652	39733096	0.00161872	0.904526
rs744166	G	A	G	A	-0.120703	0.0157	0.409963	0.4208	17	40514201	0.0263	0.5513	0.0172	17	2.15675e-12	34652	40514201	0.00142119	0.79399
rs7523335	A	G	A	G	-0.140504	0.0445	0.173424	0.2663	1	8180210	0.0293	0.1283	0.0225	1	4.15796e-10	34652	8180210	0.00112534	0.62852
rs9272514	T	C	T	C	-0.234698	0.111	0.30636	0.25	6	32611650	0.0303	0.000250398	0.0208	6	1.58708e-29	34652	32606385	0.00367421	2.05735
rs9370774	C	T	C	T	-0.130704	-0.0244	0.20068	0.1131	6	14721897	0.042	0.561399	0.0219	6	2.536e-09	34652	14721897	0.00102792	0.574056
rs9934775	T	C	T	C	-0.139595	0.0018	0.16068	0.1407	16	50383077	0.0374	0.961	0.0232	16	1.71498e-09	34652	50383077	0.00104481	0.583493
																		Total F	62.378

## Sheet: T_CD_osteoporosis
SNP	effect_allele.exposure	other_allele.exposure	effect_allele.outcome	other_allele.outcome	beta.exposure	beta.outcome	eaf.exposure	eaf.outcome	chr	pos	se.outcome	pval.outcome	pos.exposure	samplesize.exposure	pval.exposure	chr.exposure	se.exposure	R^2	F
rs1056441	C	T	C	T	0.167	-0.0209	0.697697	0.7435	20	62370349	0.0296	0.4793	62370349	20883	5.44127e-11	20	0.0255	0.00205381	0.840606
rs10761659	G	A	G	A	0.212006	0.0285	0.55269	0.5284	10	64445564	0.0259	0.271	64445564	20883	3.41979e-19	10	0.0237	0.00383183	1.57114
rs11209026	A	G	A	G	-0.995199	-0.1274	0.0563213	0.04598	1	67705958	0.0617	0.0389296	67705958	20883	1.05196e-54	1	0.0639	0.0116152	4.79998
rs11236797	A	C	A	C	0.181104	0.0148	0.473264	0.4066	11	76299649	0.0263	0.573801	76299649	20883	4.854e-15	11	0.0231	0.00294333	1.20576
rs112401990	A	G	A	G	0.132203	0.0158	0.373412	0.3686	2	61204856	0.0268	0.554501	61199327	20883	2.35001e-08	2	0.0237	0.00149002	0.60951
rs114607072	T	G	T	G	0.441797	-0.1902	0.0402795	0.01279	6	31351940	0.1174	0.1052	31351940	20883	2.19685e-12	6	0.0629	0.00236239	0.967205
rs11564236	T	A	T	A	0.519093	0.0652	0.034419	0.02685	12	40828306	0.0801	0.4157	40828306	20883	2.84512e-18	12	0.0595	0.00364471	1.49413
rs12194825	A	T	A	T	-0.171904	-0.0056	0.18587	0.2262	6	20835260	0.0309	0.8555	20835260	20883	8e-09	6	0.0298	0.00159348	0.651897
rs1250573	A	G	A	G	-0.170895	-0.0384	0.287447	0.3665	10	81042475	0.0269	0.1535	81042475	20883	9.00534e-11	10	0.0264	0.00200659	0.82124
rs12717899	T	G	T	G	0.159198	0.0442	0.793845	0.8353	5	141482341	0.0349	0.2053	141482341	20883	3.59402e-08	5	0.0289	0.00145307	0.594372
rs1297271	T	C	T	C	-0.154901	0.0242	0.429877	0.399	21	16823163	0.0265	0.3614	16823163	20883	6.27769e-11	21	0.0237	0.00204559	0.837236
rs13135092	G	A	G	A	0.221495	-0.0076	0.095419	0.01757	4	103198082	0.1018	0.9401	103198082	20883	1.21001e-08	4	0.0389	0.00155251	0.635112
rs1332099	C	T	C	T	-0.211597	-0.061	0.515025	0.5397	10	101298451	0.026	0.0192199	101298451	20883	4.35712e-20	10	0.0231	0.00401793	1.64775
rs140054334	T	C	T	C	0.349797	-0.391	0.038307	0.003458	6	31587042	0.2204	0.0759906	31587042	20883	2.56602e-08	6	0.0628	0.00148566	0.607723
rs1456896	T	C	T	C	0.139301	-0.0089	0.697556	0.7113	7	50304461	0.0285	0.7538	50304461	20883	2.89701e-08	7	0.0251	0.00147492	0.603322
rs147018773	T	C	T	C	0.321699	0.0062	0.0966978	0.08404	5	150238521	0.0468	0.8941	150238521	20883	8.88792e-18	5	0.0375	0.00352407	1.4445
rs147684209	C	T	C	T	0.154901	0.0201	0.369415	0.4131	16	28870962	0.0262	0.4431	28867061	20883	2.33598e-10	16	0.0244	0.0019299	0.789796
rs148844907	A	T	A	T	0.958001	0.0795	0.00828273	0.002531	6	31628397	0.2588	0.7587	31628397	20883	1.47096e-11	6	0.1419	0.0021826	0.893435
rs151314883	A	G	A	G	-0.223994	-0.0031	0.157585	0.1167	22	39735087	0.0407	0.9392	39735087	20883	7.12361e-12	22	0.0327	0.0022469	0.919817
rs1873625	A	C	A	C	0.180704	-0.0221	0.320264	0.4257	3	49666964	0.0263	0.4006	49666964	20883	1.09396e-13	3	0.0243	0.00264807	1.08448
rs1887428	C	G	C	G	-0.168099	0.0025	0.623303	0.6141	9	4984530	0.0267	0.9246	4984530	20883	4.22377e-12	9	0.0243	0.00229153	0.938126
rs1932990	T	C	T	C	0.152901	0.016	0.253841	0.2015	13	44460242	0.0321	0.6185	44460242	20883	6.02102e-09	13	0.0263	0.00161851	0.662155
rs2076756	G	A	G	A	0.399806	0.0167	0.283672	0.1532	16	50756881	0.0362	0.644	50756881	20883	3.24489e-61	16	0.0242	0.01307	5.40914
rs2129944	G	T	G	T	-0.1562	0.0076	0.291299	0.2679	19	10516198	0.0302	0.8013	10516198	20883	7.80998e-09	19	0.0271	0.00159085	0.650822
rs2188962	T	C	T	C	0.212398	0.0173	0.439546	0.318	5	131770805	0.0278	0.533801	131770805	20883	1.35988e-20	5	0.0228	0.00415564	1.70446
rs2505640	G	A	G	A	-0.145701	0.0577	0.643588	0.6268	10	35459497	0.0268	0.03111	35459497	20883	7.61202e-10	10	0.0237	0.00180982	0.740563
rs281379	A	G	A	G	0.139797	0.0202	0.489275	0.4088	19	49214274	0.0263	0.4427	49214274	20883	4.26403e-09	19	0.0238	0.00165215	0.675938
rs28701841	A	G	A	G	0.224303	-0.0613	0.116563	0.08671	6	106530330	0.046	0.1823	106530330	20883	1.85102e-09	6	0.0373	0.00173165	0.70852
rs3024505	A	G	A	G	0.177903	-0.0255	0.16156	0.1572	1	206939904	0.0355	0.4718	206939904	20883	3.90499e-09	1	0.0302	0.00166173	0.679864
rs3091315	G	A	G	A	-0.179501	-0.0206	0.265588	0.3352	17	32593665	0.0274	0.4526	32593665	20883	9.52138e-12	17	0.0263	0.00223064	0.913144
rs3810936	C	T	C	T	0.207799	-0.0191	0.698408	0.7674	9	117552885	0.0306	0.532299	117552885	20883	2.46207e-15	9	0.0263	0.00298939	1.22468
rs4077515	T	C	T	C	0.215901	0.0123	0.419834	0.4175	9	139266496	0.0263	0.6393	139266496	20883	4.37019e-20	9	0.0235	0.00404185	1.6576
rs444210	G	A	G	A	0.163402	0.0378	0.546838	0.4939	6	167390242	0.026	0.1459	167390242	20883	1.02494e-12	6	0.0229	0.0024381	0.998277
rs4851586	C	T	C	T	-0.168899	-0.0493	0.759729	0.8085	2	103064264	0.0329	0.1338	103064264	20883	9.93574e-11	2	0.0261	0.0020053	0.820714
rs4902642	A	G	A	G	-0.129198	-0.0282	0.409159	0.5142	14	69210199	0.0261	0.2803	69210199	20883	4.339e-08	14	0.0236	0.00143514	0.587027
rs4921497	G	C	G	C	0.160298	0.0534	0.329415	0.3106	5	158848253	0.028	0.0565405	158848253	20883	5.49414e-11	5	0.0244	0.00206673	0.845906
rs56062135	T	C	T	C	0.193097	-0.0169	0.234271	0.2631	15	67455630	0.0295	0.566899	67455630	20883	7.45247e-13	15	0.0269	0.00246748	1.01034
rs6588243	C	A	C	A	0.131704	0.0265	0.589982	0.5107	1	67603383	0.0259	0.3055	67603383	20883	1.77701e-08	1	0.0234	0.00151696	0.620544
rs6704109	T	C	T	C	0.202002	-0.0044	0.256123	0.2834	1	172857050	0.0287	0.8773	172857050	20883	2.77013e-15	1	0.0256	0.00298153	1.22145
rs6873866	C	T	C	T	-0.168096	-0.0008	0.534873	0.621	5	96249648	0.0267	0.9768	96247810	20883	2.0649e-12	5	0.0239	0.00236879	0.969831
rs697693	A	G	A	G	0.172296	0.1093	0.201415	0.09861	1	7886424	0.0436	0.01217	7886424	20883	8.35507e-10	1	0.0281	0.0018003	0.73666
rs72798422	C	T	C	T	0.590392	-0.0239	0.047701	0.0344	16	50866917	0.0715	0.7376	50866917	20883	3.19301e-31	16	0.0508	0.00646786	2.659
rs744166	G	A	G	A	-0.129299	0.0157	0.408159	0.4208	17	40514201	0.0263	0.5513	40514201	20883	2.92301e-08	17	0.0233	0.00147464	0.603207
rs7543234	T	C	T	C	0.155498	-0.0274	0.238986	0.3008	1	155253308	0.0283	0.3333	155253308	20883	6.09804e-09	1	0.0267	0.00162418	0.664477
rs7713270	T	C	T	C	0.296602	0.019	0.623824	0.5687	5	40440063	0.0262	0.4687	40440063	20883	6.96627e-35	5	0.0241	0.00725306	2.98416
rs78487399	C	G	C	G	0.2259	-0.0025	0.100704	0.055	2	43809347	0.0572	0.9658	43809347	20883	1.031e-09	2	0.037	0.00178499	0.730385
rs80262450	A	G	A	G	0.283102	0.0295	0.112701	0.1209	18	12818922	0.04	0.4601	12818922	20883	1.08193e-15	18	0.0353	0.00307995	1.26189
rs8137950	C	T	C	T	0.173996	-0.0003	0.199556	0.3173	22	21969640	0.0279	0.9924	21969640	20883	1.167e-09	22	0.0286	0.00177237	0.72521
rs8178977	C	G	C	G	0.1928	0.0104	0.238841	0.2599	19	1106477	0.0296	0.7252	1106477	20883	2.05589e-12	19	0.0274	0.00237094	0.970713
rs907092	A	G	A	G	0.130396	0.0473	0.471412	0.5277	17	37922259	0.026	0.0692596	37922259	20883	1.011e-08	17	0.0228	0.00156627	0.640747
rs921720	G	A	G	A	0.162895	0.0073	0.618841	0.7226	8	126534671	0.029	0.8023	126534671	20883	6.39588e-12	8	0.0237	0.00226217	0.926082
																		Total F	58.9606

## Sheet: T_UC_osteoporosis
SNP	effect_allele.exposure	other_allele.exposure	effect_allele.outcome	other_allele.outcome	beta.exposure	beta.outcome	eaf.exposure	eaf.outcome	chr	pos	se.outcome	pval.outcome	chr.exposure	pos.exposure	se.exposure	samplesize.exposure	pval.exposure	R^2	F
rs10182512	A	G	A	G	0.1608	0.0239	0.34989	0.3484	2	61189469	0.0271	0.379	2	61189469	0.0223	27432	5.19398e-13	0.00189542	1.67849
rs10272963	T	C	T	C	-0.171904	-0.0344	0.426078	0.4552	7	107486902	0.026	0.1855	7	107486902	0.0216	27432	1.69083e-15	0.00230891	2.0455
rs10737481	G	T	G	T	0.250104	-0.0204	0.556463	0.5087	1	20171514	0.0259	0.4316	1	20171514	0.0216	27432	4.36918e-31	0.00488738	4.34103
rs10917545	A	G	A	G	-0.185101	0.015	0.882174	0.8552	1	20128177	0.0371	0.685799	1	20128177	0.0335	27432	3.29397e-08	0.00111294	0.984788
rs11209026	A	G	A	G	-0.561698	-0.1274	0.0589321	0.04598	1	67705958	0.0617	0.0389296	1	67705958	0.0517	27432	1.58016e-27	0.00430296	3.8197
rs114152040	A	G	A	G	0.339603	-0.0155	0.0317179	0.03529	5	40444986	0.0704	0.8254	5	40444986	0.0623	27432	4.94903e-08	0.0010832	0.958449
rs12612675	G	A	G	A	0.122902	-0.0236	0.402826	0.308	2	219133137	0.0281	0.4019	2	219133137	0.0219	27432	1.97702e-08	0.00114808	1.01592
rs12817473	G	A	G	A	0.190701	-0.0032	0.382176	0.3236	12	68497408	0.0277	0.9082	12	68497408	0.0217	27432	1.70883e-18	0.00281533	2.49541
rs1359946	A	G	A	G	0.158302	0.0139	0.196096	0.1754	13	27536972	0.0341	0.684	13	27536972	0.0269	27432	3.83796e-09	0.00126244	1.11724
rs137845	G	A	G	A	0.118198	-0.0166	0.514874	0.5699	22	50439430	0.0262	0.5266	22	50439430	0.0212	27432	2.37602e-08	0.00113316	1.0027
rs148844907	A	T	A	T	1.3413	0.0795	0.010151	0.002531	6	31628397	0.2588	0.7587	6	31628397	0.1089	27432	7.17464e-35	0.00553017	4.91514
rs1801274	G	A	G	A	-0.182896	-0.0329	0.483094	0.5028	1	161479745	0.0259	0.2034	1	161479745	0.0217	27432	3.77833e-17	0.00258959	2.29481
rs1886731	C	T	C	T	-0.140501	-0.027	0.480618	0.49	1	2472081	0.026	0.2986	1	2472081	0.0221	27432	2.25398e-10	0.00147339	1.30421
rs1887428	C	G	C	G	-0.176701	0.0025	0.622856	0.6141	9	4984530	0.0267	0.9246	9	4984530	0.0224	27432	3.35506e-15	0.00226843	2.00955
rs2212434	T	C	T	C	0.141899	0.0121	0.459604	0.4061	11	76281593	0.0264	0.646501	11	76281593	0.0213	27432	2.4632e-11	0.00161786	1.4323
rs254559	A	C	A	C	0.124304	0.0122	0.404112	0.4001	5	134444982	0.0265	0.6451	5	134444982	0.0215	27432	7.62799e-09	0.00121853	1.07834
rs3024493	A	C	A	C	0.236297	-0.0294	0.168128	0.156	1	206943968	0.0356	0.409	1	206943968	0.0276	27432	1.09194e-17	0.00267203	2.36805
rs35730213	C	G	C	G	-0.167	0.007	0.266634	0.2127	1	200874229	0.0315	0.8239	1	200874229	0.0245	27432	8.81455e-12	0.00169373	1.49958
rs3829111	A	G	A	G	0.156303	0.0115	0.416668	0.418	9	139269483	0.0263	0.661301	9	139269483	0.0214	27432	2.89401e-13	0.00194469	1.7222
rs4574921	T	C	T	C	0.150599	-0.0229	0.740842	0.8076	9	117538334	0.0329	0.4871	9	117538334	0.0256	27432	4.23897e-09	0.00126156	1.11646
rs483905	A	G	A	G	0.128903	0.0407	0.294334	0.2157	11	96023427	0.0315	0.1959	11	96023427	0.0228	27432	1.57199e-08	0.0011652	1.03108
rs484356	G	C	G	C	-0.134199	0.0205	0.32765	0.3924	11	114406639	0.0266	0.4415	11	114406639	0.0228	27432	3.95003e-09	0.00126291	1.11766
rs56167332	A	C	A	C	0.151596	0.058	0.34162	0.3054	5	158827769	0.0282	0.0395303	5	158827769	0.0231	27432	5.29907e-11	0.00156998	1.38984
rs6017342	C	A	C	A	0.191306	-0.0288	0.537652	0.5574	20	43065028	0.0262	0.2727	20	43065028	0.024	27432	1.38484e-15	0.00231621	2.05198
rs6062496	A	G	A	G	0.158498	0.0008	0.572636	0.6444	20	62329099	0.0272	0.9757	20	62329099	0.0224	27432	1.46791e-12	0.00182513	1.61613
rs7523335	A	G	A	G	-0.170397	0.0445	0.176698	0.2663	1	8180210	0.0293	0.1283	1	8180210	0.0285	27432	2.28802e-09	0.0013031	1.15327
rs7752873	T	C	T	C	0.182297	-0.0323	0.13681	0.109	6	106579332	0.0419	0.4415	6	106579332	0.0303	27432	1.83299e-09	0.00131952	1.16783
rs798502	C	A	C	A	-0.136496	-0.0265	0.283142	0.3524	7	2789880	0.0272	0.3283	7	2789880	0.0239	27432	1.213e-08	0.00118901	1.05219
rs9823546	A	T	A	T	0.176899	-0.0288	0.310414	0.4134	3	49705512	0.0264	0.2757	3	49705512	0.0223	27432	2.28613e-15	0.00229395	2.03222
rs989960	T	C	T	C	-0.129096	0.0272	0.424904	0.5089	7	107445727	0.0259	0.294	7	107445727	0.0215	27432	1.766e-09	0.00131429	1.16319
rs9977672	A	G	A	G	-0.245006	-0.0348	0.251316	0.2364	21	40463283	0.0308	0.2573	21	40463283	0.0261	27432	6.20583e-21	0.00321229	2.8484
																		Total F	55.8237

## Sheet: V_IBD_osteoporosis
SNP	effect_allele.exposure	other_allele.exposure	effect_allele.outcome	other_allele.outcome	beta.exposure	beta.outcome	eaf.outcome	chr	pos	se.outcome	pval.outcome	se.exposure	chr.exposure	pval.exposure	samplesize.exposure	pos.exposure	R^2	F
rs10041497	C	T	C	T	0.0819	0.0068	0.6571	5	141514582	0.0273	0.8041	0.0129	5	1.94599e-10	59957	141514582	0.000672277	0.39476
rs10114470	C	T	C	T	0.1475	-0.0094	0.7728	9	117547772	0.0309	0.760001	0.0137	9	4.09826e-27	59957	117547772	0.00193332	1.13668
rs10761659	G	A	G	A	0.1585	0.0285	0.5284	10	64445564	0.0259	0.271	0.0126	10	2.29826e-36	59957	64445564	0.00263923	1.55281
rs10800309	G	A	G	A	-0.123	-0.0452	0.6284	1	161472158	0.0268	0.092151	0.0133	1	1.94178e-20	59957	161472158	0.00142648	0.838262
rs10826797	T	G	T	G	-0.099	0.0013	0.3425	10	30690376	0.0275	0.9613	0.0136	10	3.98566e-13	59957	30690376	0.000883797	0.519074
rs10953551	G	A	G	A	-0.1033	-0.0341	0.6149	7	107480901	0.0266	0.2005	0.0127	7	4.94311e-16	59957	107480901	0.00110345	0.648225
rs11066188	A	G	A	G	0.0874	0.0168	0.3789	12	112610714	0.0267	0.5278	0.013	12	1.75914e-11	59957	112610714	0.00075387	0.442707
rs111456533	A	G	A	G	-0.1031	-0.0172	0.1113	10	126439381	0.0416	0.68	0.017	10	1.17899e-09	59957	126439381	0.000613451	0.360196
rs11152949	G	A	G	A	0.1019	-0.0051	0.2459	6	106449085	0.0301	0.8642	0.0133	6	1.56315e-14	59957	106449085	0.000979051	0.575074
rs11209013	G	A	G	A	0.0773	0.0282	0.4995	1	67656286	0.0259	0.2766	0.0124	1	4.45995e-10	59957	67656286	0.00064815	0.380584
rs11221335	C	T	C	T	0.0827	0.0167	0.2342	11	128385906	0.0307	0.5877	0.0148	11	2.44e-08	59957	128385906	0.000520772	0.30575
rs11236797	A	C	A	C	0.1488	0.0148	0.4066	11	76299649	0.0263	0.573801	0.0125	11	7.18787e-33	59957	76299649	0.00236345	1.39017
rs112936798	C	A	C	A	-0.1844	-0.1239	0.0437	1	39802381	0.0635	0.0512094	0.0332	1	2.88902e-08	59957	39802381	0.000514524	0.30208
rs1131095	C	T	C	T	0.1635	-0.0261	0.4138	3	49714225	0.0264	0.3232	0.0131	3	1.21899e-35	59957	49714225	0.00259808	1.52854
rs113846785	CG	C	CG	C	-0.1319	-0.0363	0.1427	17	70611194	0.0372	0.3289	0.018	17	2.47286e-13	59957	70611194	0.000895581	0.526001
rs11548656	G	A	G	A	-0.2374	-0.0489	0.04759	16	81916912	0.0615	0.4272	0.0362	16	5.18442e-11	59957	81916912	0.000717306	0.42122
rs11581607	A	G	A	G	-0.6578	-0.1225	0.04595	1	67707690	0.0618	0.0474395	0.0294	1	4.59198e-111	59957	67707690	0.00834936	4.94069
rs11669299	T	C	T	C	-0.1107	0.0386	0.1717	19	10496621	0.0345	0.2625	0.0157	19	1.83612e-12	59957	10496621	0.000829194	0.486978
rs11677002	C	T	C	T	-0.0931	0.0045	0.4674	2	28614401	0.0261	0.8617	0.0126	2	1.37088e-13	59957	28614401	0.000910581	0.534819
rs11734570	A	G	A	G	0.0694	0.0398	0.463	4	38588453	0.026	0.1258	0.0127	4	4.80098e-08	59957	38588453	0.000498048	0.292402
rs11768365	G	A	G	A	-0.0837	0.0235	0.2535	7	6545188	0.03	0.4336	0.0152	7	3.879e-08	59957	6545188	0.000505736	0.296918
rs117981694	A	G	A	G	0.3452	0.0651	0.02684	12	40822098	0.0801	0.4158	0.0411	12	4.53211e-17	59957	40822098	0.00117657	0.69123
rs12136659	C	T	C	T	0.087	-0.0153	0.3042	1	172844250	0.0282	0.5872	0.0142	1	1.02e-09	59957	172844250	0.000626069	0.36761
rs1250573	A	G	A	G	-0.098	-0.0384	0.3665	10	81042475	0.0269	0.1535	0.0138	10	1.10688e-12	59957	81042475	0.000841112	0.493984
rs1268339	C	T	C	T	0.0907	0.0468	0.3439	1	1215424	0.0278	0.0920195	0.0163	1	2.75201e-08	59957	1215424	0.000516416	0.303191
rs12825700	A	G	A	G	0.1324	-0.0042	0.3236	12	68492980	0.0277	0.879	0.0127	12	1.27497e-25	59957	68492980	0.00181271	1.06564
rs12936409	T	C	T	C	0.1406	0.0388	0.5161	17	38043649	0.026	0.136	0.0124	17	7.72681e-30	59957	38043649	0.00214431	1.26099
rs1297264	G	A	G	A	-0.1462	0.0222	0.3992	21	16816017	0.0265	0.4021	0.0126	21	3.98016e-31	59957	16816017	0.0022455	1.32064
rs1317209	A	G	A	G	0.1164	0.0295	0.2212	1	20140036	0.0312	0.3439	0.016	1	3.78617e-13	59957	20140036	0.000882726	0.518445
rs1336900	A	G	A	G	-0.0848	-0.0208	0.4032	1	150679033	0.0263	0.4288	0.0128	1	2.98401e-11	59957	150679033	0.000732035	0.429876
rs13422838	C	T	C	T	-0.1143	0.0302	0.06904	2	187502846	0.0515	0.5569	0.0205	2	2.557e-08	59957	187502846	0.000518495	0.304413
rs140933577	C	T	C	T	-0.1857	-0.0301	0.03527	13	40838261	0.0706	0.669599	0.0305	13	1.13e-09	59957	40836270	0.000618279	0.363033
rs143210366	G	T	G	T	0.2836	-0.0934	0.05314	6	31492353	0.0578	0.1062	0.036	6	3.13906e-15	59957	31492353	0.00103506	0.608009
rs1445004	T	C	T	C	0.1689	0.0215	0.5686	5	40414419	0.0262	0.4114	0.0127	5	3.48418e-40	59957	40414419	0.00294993	1.73615
rs145568234	G	T	G	T	0.86	0.0351	0.003456	6	32247045	0.2397	0.8835	0.0476	6	4.73042e-73	59957	32247045	0.00544431	3.21223
rs1456896	T	C	T	C	0.0879	-0.0089	0.7113	7	50304461	0.0285	0.7538	0.0133	7	4.50402e-11	59957	50304461	0.000728508	0.427803
rs149169037	A	G	A	G	-0.1338	0.0218	0.06742	7	20586172	0.0524	0.676901	0.0242	7	3.26099e-08	59957	20577298	0.000509849	0.299334
rs154873	A	G	A	G	-0.0813	0.0043	0.381	20	57855032	0.0268	0.8733	0.0132	20	7.377e-10	59957	57855032	0.000632693	0.371502
rs1558619	T	G	T	G	-0.0843	-0.0243	0.4911	2	102931550	0.0259	0.3482	0.0123	2	8.89611e-12	59957	102931550	0.000783439	0.460085
rs16940202	C	T	C	T	0.113	-0.1056	0.1492	16	86014241	0.0368	0.00416601	0.0169	16	2.50496e-11	59957	86014241	0.000745665	0.437885
rs17656349	T	C	T	C	0.0731	-0.0423	0.6063	5	149605994	0.0267	0.1137	0.0125	5	5.16702e-09	59957	149605994	0.000570394	0.3349
rs1864239	G	A	G	A	1.3366	0.0012	0.06043	15	80205354	0.0544	0.983	0.1782	15	6.27047e-14	59957	80205354	0.000938313	0.551123
rs194746	T	C	T	C	0.0833	0.0226	0.5095	14	69282887	0.0259	0.3841	0.0124	14	1.83612e-11	59957	69282887	0.000752674	0.442005
rs212402	A	G	A	G	-0.0743	0.0224	0.7044	6	159472295	0.0285	0.431	0.013	6	1.05901e-08	59957	159472295	0.000544817	0.319875
rs2301127	A	G	A	G	0.0783	0.059	0.5919	16	11367477	0.0264	0.02551	0.0126	16	4.96101e-10	59957	11367477	0.000644084	0.378195
rs2384352	G	A	G	A	0.0951	-0.0616	0.3599	10	35492832	0.027	0.0223898	0.0131	10	3.11817e-13	59957	35492832	0.000878979	0.516242
rs2413583	T	C	T	C	-0.1732	0.0376	0.1163	22	39659773	0.0407	0.3562	0.0171	22	4.59515e-24	59957	39659773	0.00171105	1.00577
rs243505	G	A	G	A	-0.0805	-0.0367	0.3754	7	148435339	0.0268	0.1705	0.0128	7	3.03802e-10	59957	148435339	0.000659678	0.387357
rs2593855	T	C	T	C	-0.0832	0.0132	0.3045	3	71175533	0.0282	0.6385	0.014	3	2.54097e-09	59957	71175495	0.000589048	0.345859
rs2836881	T	G	T	G	-0.1643	-0.0192	0.2476	21	40466299	0.0301	0.5234	0.0146	21	1.95884e-29	59957	40466299	0.00211217	1.24205
rs28374519	A	G	A	G	-0.1105	-0.0413	0.341	16	28489342	0.0276	0.1351	0.0137	16	6.54636e-16	59957	28489342	0.00108503	0.637394
rs3024493	A	C	A	C	0.1911	-0.0294	0.156	1	206943968	0.0356	0.409	0.0165	1	4.0411e-31	59957	206943968	0.00223725	1.31577
rs341295	T	C	T	C	0.0702	-0.0074	0.4543	5	111848890	0.026	0.776	0.0124	5	1.45101e-08	59957	111848890	0.000534553	0.313846
rs34140409	T	C	T	C	-0.1583	-0.0495	0.1456	6	31923654	0.0546	0.3652	0.0237	6	2.28402e-11	59957	31923654	0.00074409	0.43696
rs35171809	G	A	G	A	0.1088	0.0319	0.4242	6	167432766	0.0263	0.2246	0.0123	6	1.15611e-18	59957	167432766	0.00130499	0.766775
rs3792111	T	C	T	C	0.1391	0.0196	0.4395	2	234179690	0.0261	0.454	0.0124	2	5.12153e-29	59957	234179690	0.0020988	1.23417
rs3820330	A	C	A	C	-0.0892	0.0174	0.2943	1	20142413	0.0284	0.5406	0.014	1	1.72199e-10	59957	20142413	0.00067707	0.397577
rs3829110	G	A	G	A	0.1574	0.0128	0.4173	9	139269198	0.0263	0.6264	0.0125	9	3.51965e-36	59957	139269198	0.00264454	1.55594
rs3850378	C	T	C	T	0.1536	-0.0164	0.08066	14	88452338	0.0478	0.731601	0.0207	14	1.10002e-13	59957	88417517	0.000918337	0.539379
rs3897234	C	T	C	T	0.0971	-0.0008	0.2431	13	27542030	0.0303	0.9791	0.0145	13	1.89889e-11	59957	27542030	0.000747933	0.439218
rs4256018	G	T	G	T	0.0786	0.0005	0.1887	20	6093889	0.0332	0.9868	0.0138	20	1.23001e-08	59957	6093889	0.000541062	0.317669
rs4276914	A	G	A	G	0.0783	0.0132	0.5263	1	155142229	0.0259	0.611999	0.0125	1	3.15399e-10	59957	155142229	0.000654431	0.384274
rs4380956	A	G	A	G	0.0907	0.0088	0.7221	8	126529074	0.029	0.7621	0.0127	8	1.11995e-12	59957	126529074	0.000850682	0.499609
rs4676408	A	G	A	G	0.1011	0.0085	0.6331	2	241574401	0.027	0.752	0.013	2	7.62957e-15	59957	241574401	0.00100873	0.592525
rs4807569	C	A	C	A	0.1281	0.0022	0.2325	19	1123378	0.0307	0.9422	0.0152	19	4.23936e-17	59957	1123378	0.0011846	0.695951
rs4957256	T	C	T	C	-0.1179	-0.0103	0.2804	5	40207142	0.0289	0.722301	0.0155	5	3.36667e-14	59957	40207142	0.000964993	0.566809
rs503734	G	A	G	A	-0.0692	-0.0236	0.5614	3	101023748	0.0261	0.3665	0.0124	3	2.67399e-08	59957	101023748	0.000519432	0.304963
rs55946629	A	C	A	C	0.1298	0.0102	0.08182	2	43851246	0.048	0.831	0.018	2	5.45381e-13	59957	43851246	0.00086729	0.509371
rs56062135	T	C	T	C	0.1382	-0.0169	0.2631	15	67455630	0.0295	0.566899	0.0145	15	1.37088e-21	59957	67455630	0.0015151	0.890413
rs56116661	T	C	T	C	-0.1	0.0205	0.224	3	188401160	0.0312	0.510301	0.0163	3	9.27107e-10	59957	188401160	0.000627747	0.368596
rs56235845	G	T	G	T	0.0877	0.0178	0.401	5	176799992	0.0265	0.5017	0.0138	5	1.77101e-10	59957	176798040	0.000673599	0.395537
rs5754100	C	T	C	T	0.1293	-0.008	0.2955	22	21916166	0.0284	0.777401	0.016	22	7.14003e-16	59957	21916166	0.00108922	0.639858
rs5763793	T	G	T	G	0.0734	0.0182	0.4035	22	30526632	0.0265	0.4923	0.013	22	1.467e-08	59957	30526632	0.000531699	0.312169
rs6017342	C	A	C	A	0.1156	-0.0288	0.5574	20	43065028	0.0262	0.2727	0.0135	20	1.07103e-17	59957	43065028	0.00122295	0.71851
rs6062496	A	G	A	G	0.137	0.0008	0.6444	20	62329099	0.0272	0.9757	0.0129	20	2.82618e-26	59957	62329099	0.00188114	1.10594
rs6063502	G	A	G	A	-0.0734	-0.0002	0.3848	20	48955595	0.0268	0.9929	0.0134	20	4.548e-08	59957	48955595	0.000500429	0.293801
rs62126610	G	A	G	A	0.1407	0.0223	0.1559	19	33749710	0.0356	0.5321	0.0166	19	2.60016e-17	59957	33748183	0.00119821	0.703956
rs62183956	T	C	T	C	-0.078	0.0178	0.5638	2	219046122	0.0263	0.4999	0.0125	2	4.489e-10	59957	219046122	0.000649425	0.381333
rs62324212	A	C	A	C	0.0886	0.0279	0.5861	4	123560939	0.0265	0.2923	0.0127	4	2.67424e-12	59957	123560939	0.000811746	0.476723
rs62378712	C	T	C	T	-0.0776	-0.0251	0.2172	5	158614045	0.0316	0.4281	0.0142	5	4.226e-08	59957	158614045	0.000498089	0.292426
rs62408218	T	C	T	C	-0.0818	-0.0355	0.2653	6	90931858	0.0294	0.2275	0.0129	6	2.40198e-10	59957	90931858	0.000670637	0.393796
rs62482552	A	G	A	G	-0.0737	0.0245	0.6063	7	100522355	0.0268	0.3594	0.0131	7	1.97102e-08	59957	100522355	0.000527901	0.309938
rs6579807	T	C	T	C	0.125	0.0116	0.1311	5	150286845	0.0385	0.762901	0.0189	5	4.0059e-11	59957	150286845	0.000729552	0.428417
rs6584282	G	A	G	A	-0.152	-0.0637	0.5295	10	101286495	0.026	0.0141198	0.0124	10	1.19399e-34	59957	101286495	0.00250613	1.4743
rs6740847	G	A	G	A	-0.0924	-0.0241	0.6005	2	182308352	0.0265	0.3636	0.0125	2	1.21787e-13	59957	182308352	0.000911348	0.53527
rs6873866	C	T	C	T	-0.0919	-0.0008	0.621	5	96249648	0.0267	0.9768	0.0128	5	6.14752e-13	59957	96247810	0.000859748	0.504938
rs6933404	C	T	C	T	0.0863	0.0867	0.189	6	137959235	0.0331	0.00884708	0.0149	6	6.64095e-09	59957	137959235	0.000559512	0.328507
rs714910	C	A	C	A	-0.0959	-0.0334	0.3306	17	32617265	0.0275	0.2249	0.0139	17	6.22874e-12	59957	32617265	0.000793904	0.466236
rs7190426	C	A	C	A	-0.0872	-0.0111	0.1367	16	23855853	0.0379	0.7703	0.0155	16	2.05698e-08	59957	23855853	0.000527873	0.309922
rs7256518	A	G	A	G	-0.1665	0.0324	0.9534	19	10626375	0.0621	0.602101	0.0276	19	1.632e-09	59957	10626375	0.000606974	0.356391
rs72852162	C	A	C	A	-0.1129	0.0779	0.1294	2	145486323	0.0389	0.0453002	0.0202	2	2.298e-08	59957	145486323	0.000521009	0.30589
rs744166	G	A	G	A	-0.1109	0.0157	0.4208	17	40514201	0.0263	0.5513	0.0126	17	1.33999e-18	59957	40514201	0.00129206	0.759166
rs749910	A	G	A	G	0.1961	0.0193	0.1524	16	50758849	0.0363	0.5943	0.0138	16	7.82889e-46	59957	50758849	0.00336788	1.98297
rs7532133	G	A	G	A	0.0789	0.009	0.6784	1	160851534	0.0277	0.745	0.0134	1	3.83204e-09	59957	160851534	0.000578235	0.339507
rs755374	T	C	T	C	0.1767	0.0548	0.2999	5	158829294	0.0284	0.0531802	0.0134	5	1.58599e-39	59957	158829294	0.00290017	1.70678
rs7608697	C	A	C	A	0.1395	0.015	0.3684	2	61204641	0.0268	0.5749	0.0126	2	1.67109e-28	59957	61204641	0.00204441	1.20212
rs76286777	C	T	C	T	0.0996	0.0064	0.1355	2	25195577	0.0378	0.8661	0.0151	2	4.65479e-11	59957	25195577	0.000725646	0.426121
rs78771661	T	C	T	C	-0.3848	-0.0541	0.009682	8	21986850	0.1392	0.697599	0.0669	8	8.94891e-09	59957	21986850	0.000551795	0.323974
rs7918084	T	C	T	C	0.071	0.053	0.5501	10	94429467	0.0261	0.0420001	0.0125	10	1.38299e-08	59957	94429467	0.000538092	0.315925
rs80262450	A	G	A	G	0.1581	0.0295	0.1209	18	12818922	0.04	0.4601	0.019	18	1.04112e-16	59957	12818922	0.00115483	0.67844
rs938650	A	G	A	G	-0.1074	0.0195	0.116	8	129552540	0.0406	0.6316	0.0189	8	1.41299e-08	59957	129552540	0.000538574	0.316207
rs9934775	T	C	T	C	-0.1116	0.0018	0.1407	16	50383077	0.0374	0.961	0.0172	16	8.76799e-11	59957	50383077	0.000702153	0.412315
																	Total F	70.034

## Sheet: V_CD_osteoporosis
SNP	effect_allele.exposure	other_allele.exposure	effect_allele.outcome	other_allele.outcome	beta.exposure	beta.outcome	eaf.outcome	chr	pos	se.outcome	pval.outcome	se.exposure	samplesize.exposure	pval.exposure	pos.exposure	chr.exposure	R^2	F
rs10114470	C	T	C	T	0.1687	-0.0094	0.7728	9	117547772	0.0309	0.760001	0.0177	40266	1.75509e-21	117547772	9	0.00225603	1.1358
rs1012636	T	G	T	G	0.1291	0.0148	0.7323	6	20674811	0.0292	0.6131	0.0198	40266	7.01294e-11	20674811	6	0.0010558	0.530904
rs10492862	A	C	A	C	0.1067	0.0004	0.3363	16	82867456	0.0273	0.9879	0.0176	40266	1.26099e-09	82867456	16	0.000912778	0.458919
rs10822050	C	T	C	T	0.1827	0.0132	0.3962	10	64438771	0.0265	0.618899	0.0162	40266	2.34801e-29	64438771	10	0.0031587	1.59168
rs10884966	A	G	A	G	0.1131	0.0527	0.3614	10	112185596	0.027	0.0509894	0.0171	40266	4.12572e-11	112185596	10	0.00108641	0.546312
rs111281598	C	T	C	T	0.2745	-0.1571	0.01672	6	31367874	0.1029	0.1267	0.0316	40266	4.16869e-18	31367874	6	0.00187401	0.943106
rs11236797	A	C	A	C	0.176	0.0148	0.4066	11	76299649	0.0263	0.573801	0.0161	40266	8.51334e-28	76299649	11	0.0029678	1.4952
rs112856973	C	T	C	T	-0.1612	-0.0312	0.1808	5	40530242	0.0336	0.3538	0.0243	40266	3.60828e-11	40530242	5	0.0010929	0.549576
rs11378157	AG	A	AG	A	-0.1376	-0.0502	0.8085	2	103065522	0.0329	0.1266	0.0185	40266	9.28966e-14	103065522	2	0.0013739	0.691076
rs114802258	T	C	T	C	-0.2245	0.0133	0.06036	1	160831855	0.0547	0.8086	0.0384	40266	5.10599e-09	160831855	1	0.000848852	0.426751
rs1148246	T	C	T	C	-0.1323	0.057	0.6276	10	35496626	0.0268	0.0332101	0.0167	40266	2.08882e-15	35496626	10	0.00155865	0.784151
rs11677002	C	T	C	T	-0.1124	0.0045	0.4674	2	28614401	0.0261	0.8617	0.0163	40266	4.56667e-12	28614401	2	0.00118092	0.59389
rs11683692	C	T	C	T	-0.2144	0.088	0.07142	2	145509615	0.0507	0.0827904	0.038	40266	1.75198e-08	145509615	2	0.000790576	0.397431
rs12131079	T	C	T	C	-0.1088	0.0082	0.669	1	155359830	0.0275	0.7655	0.0174	40266	3.98896e-10	155319668	1	0.000971004	0.488221
rs1250573	A	G	A	G	-0.1522	-0.0384	0.3665	10	81042475	0.0269	0.1535	0.0179	40266	1.92088e-17	81042475	10	0.0017955	0.903523
rs12936409	T	C	T	C	0.1426	0.0388	0.5161	17	38043649	0.026	0.136	0.016	40266	4.31023e-19	38043649	17	0.0019727	0.992869
rs1297264	G	A	G	A	-0.1769	0.0222	0.3992	21	16816017	0.0265	0.4021	0.0163	40266	1.58891e-27	16816017	21	0.00292511	1.47363
rs13107325	T	C	T	C	0.2006	0.0279	0.0141	4	103188709	0.112	0.8033	0.0284	40266	1.66495e-12	103188709	4	0.00123904	0.623159
rs1321859	T	C	T	C	-0.1049	-0.0389	0.2401	6	91011673	0.0305	0.2013	0.0172	40266	1.17601e-09	91011673	6	0.000923752	0.464441
rs1373904	G	A	G	A	0.141	0.0087	0.2001	13	44475398	0.0323	0.7863	0.0189	40266	9.11381e-14	44475398	13	0.00138222	0.695266
rs144309607	T	C	T	C	-0.3712	0.1001	0.03066	19	10492274	0.0757	0.1861	0.047	40266	2.69215e-15	10492274	19	0.00154911	0.779344
rs145568234	G	T	G	T	0.8602	0.0351	0.003456	6	32247045	0.2397	0.8835	0.0633	40266	4.30824e-42	32247045	6	0.0045862	2.31432
rs1583792	T	C	T	C	-0.0882	0.0032	0.4202	2	198900288	0.0264	0.9048	0.016	40266	3.26099e-08	198900288	2	0.000754673	0.379368
rs181826	A	C	A	C	0.1162	0.0081	0.6571	5	141526057	0.0273	0.7668	0.0167	40266	3.24489e-12	141526057	5	0.00120238	0.604696
rs194746	T	C	T	C	0.0975	0.0226	0.5095	14	69282887	0.0259	0.3841	0.0161	40266	1.243e-09	69282887	14	0.000910792	0.457919
rs2002695	G	A	G	A	-0.1293	-0.0356	0.2987	10	30805480	0.0284	0.2093	0.0189	40266	8.31189e-12	30805480	10	0.00116234	0.58454
rs2021511	T	C	T	C	-0.1082	-0.0455	0.2662	16	11344903	0.0293	0.121	0.0182	40266	2.63003e-09	11344903	16	0.000877755	0.441295
rs2076756	G	A	G	A	0.385	0.0167	0.1532	16	50756881	0.0362	0.644	0.0174	40266	1.79887e-108	50756881	16	0.0121586	6.1826
rs212409	A	G	A	G	-0.1096	0.0106	0.5807	6	159470058	0.0264	0.6868	0.0162	40266	1.48696e-11	159470058	6	0.00113672	0.571637
rs2143178	C	T	C	T	-0.2087	0.0356	0.1166	22	39660829	0.0407	0.3823	0.0223	40266	6.83754e-21	39660829	22	0.00217519	1.09501
rs2188962	T	C	T	C	0.2004	0.0173	0.318	5	131770805	0.0278	0.533801	0.016	40266	5.58856e-36	131770805	5	0.00389598	1.96465
rs2284553	G	A	G	A	0.1277	-0.0211	0.63	21	34776695	0.0268	0.4309	0.0165	40266	1.13999e-14	34776695	21	0.00148756	0.748335
rs28999107	T	G	T	G	0.1083	0.0224	0.5161	12	6493100	0.0263	0.3957	0.0178	40266	1.06199e-09	6493100	12	0.000919345	0.462223
rs2948542	G	A	G	A	0.1016	-0.0069	0.6257	17	25856486	0.0269	0.7976	0.0163	40266	5.15003e-10	25856486	17	0.000964881	0.48514
rs3122605	A	G	A	G	-0.1748	0.0256	0.8443	1	206955041	0.0358	0.475501	0.0227	40266	1.23709e-14	206955041	1	0.00147263	0.74081
rs34004493	G	A	G	A	0.1258	-0.0119	0.2174	2	231154012	0.0315	0.7047	0.0179	40266	2.00401e-12	231154012	2	0.00122664	0.616913
rs34635748	T	C	T	C	0.4794	0.0652	0.02685	12	40824663	0.0801	0.4158	0.0504	40266	1.94581e-21	40824663	12	0.00224697	1.13122
rs35171809	G	A	G	A	0.1566	0.0319	0.4242	6	167432766	0.0263	0.2246	0.0159	40266	9.06776e-23	167432766	6	0.00240908	1.21303
rs3761158	A	G	A	G	-0.1098	-0.0124	0.4421	20	44634912	0.026	0.6329	0.0165	40266	2.64911e-11	44634912	20	0.00109976	0.553032
rs3816234	A	G	A	G	0.2704	0.0198	0.4414	2	234185999	0.0261	0.4485	0.0162	40266	1.51217e-62	234185999	2	0.00691902	3.49973
rs3850378	C	T	C	T	0.199	-0.0164	0.08066	14	88452338	0.0478	0.731601	0.0267	40266	8.31381e-14	88417517	14	0.00137957	0.693935
rs4077515	T	C	T	C	0.1848	0.0123	0.4175	9	139266496	0.0263	0.6393	0.0162	40266	3.14485e-30	139266496	9	0.00323173	1.6286
rs42861	G	A	G	A	0.1243	0.0128	0.5483	16	28494421	0.0261	0.6226	0.0167	40266	8.86748e-14	28494421	16	0.00137585	0.692058
rs4316387	C	T	C	T	-0.1292	-0.0266	0.8377	1	197595569	0.0353	0.4508	0.0189	40266	7.74462e-12	197595569	1	0.00116055	0.583635
rs4343432	G	A	G	A	0.1123	0.0374	0.3827	2	25161236	0.0267	0.1611	0.0162	40266	3.50268e-12	25161236	2	0.00119341	0.600183
rs4380956	A	G	A	G	0.132	0.0088	0.7221	8	126529074	0.029	0.7621	0.0165	40266	1.15213e-15	126529074	8	0.00158943	0.799662
rs4807570	A	G	A	G	0.1811	0.0024	0.2323	19	1123652	0.0307	0.938	0.0193	40266	6.03115e-21	1123652	19	0.00218667	1.1008
rs492602	G	A	G	A	0.1084	0.0214	0.3747	19	49206417	0.0267	0.4231	0.0162	40266	2.32809e-11	49206417	19	0.00111196	0.559174
rs55946629	A	C	A	C	0.1755	0.0102	0.08182	2	43851246	0.048	0.831	0.0231	40266	2.84971e-14	43851246	2	0.00143348	0.721089
rs56116661	T	C	T	C	-0.1312	0.0205	0.224	3	188401160	0.0312	0.510301	0.0212	40266	5.668e-10	188401160	3	0.000951168	0.478239
rs5754100	C	T	C	T	0.1687	-0.008	0.2955	22	21916166	0.0284	0.777401	0.0206	40266	3.02273e-16	21916166	22	0.00166555	0.838022
rs6062496	A	G	A	G	0.1223	0.0008	0.6444	20	62329099	0.0272	0.9757	0.0167	40266	2.61517e-13	62329099	20	0.00133193	0.669938
rs61839660	T	C	T	C	0.1468	-0.0796	0.04062	10	6094697	0.0656	0.2251	0.0261	40266	1.98198e-08	6094697	10	0.000785656	0.394955
rs62126620	A	G	A	G	0.144	0.0283	0.1517	19	33753200	0.0362	0.434	0.0201	40266	8.61192e-13	33753200	19	0.00127466	0.641095
rs62324212	A	C	A	C	0.106	0.0279	0.5861	4	123560939	0.0265	0.2923	0.0163	40266	8.02047e-11	123560939	4	0.00105026	0.528115
rs6451494	C	T	C	T	0.2605	0.0215	0.5686	5	40411291	0.0262	0.4108	0.0166	40266	8.25848e-56	40411291	5	0.00611591	3.091
rs6579807	T	C	T	C	0.1993	0.0116	0.1311	5	150286845	0.0385	0.762901	0.0244	40266	3.43795e-16	150286845	5	0.0016569	0.833663
rs6584282	G	A	G	A	-0.1658	-0.0637	0.5295	10	101286495	0.026	0.0141198	0.016	40266	3.43716e-25	101286495	10	0.0026668	1.34315
rs6679677	A	C	A	C	-0.2275	0.0302	0.147	1	114303808	0.0366	0.4093	0.0286	40266	1.77011e-15	114303808	1	0.00157142	0.790586
rs6704109	T	C	T	C	0.1748	-0.0044	0.2834	1	172857050	0.0287	0.8773	0.0181	40266	5.10387e-22	172857050	1	0.00231626	1.16619
rs6740847	G	A	G	A	-0.104	-0.0241	0.6005	2	182308352	0.0265	0.3636	0.0161	40266	9.72076e-11	182308352	2	0.00103628	0.521076
rs6808936	G	A	G	A	0.0904	0.0454	0.4528	3	141109321	0.0261	0.0824309	0.0161	40266	1.93201e-08	141109321	3	0.000782973	0.393605
rs6873866	C	T	C	T	-0.1314	-0.0008	0.621	5	96249648	0.0267	0.9768	0.0164	40266	1.34586e-15	96247810	5	0.00159428	0.802105
rs714910	C	A	C	A	-0.1531	-0.0334	0.3306	17	32617265	0.0275	0.2249	0.0181	40266	2.49172e-17	32617265	17	0.00177687	0.894131
rs72743461	A	C	A	C	0.1684	-0.0167	0.2625	15	67441750	0.0295	0.5709	0.0187	40266	2.261e-19	67441750	15	0.00201401	1.01371
rs72798422	C	T	C	T	0.5495	-0.0239	0.0344	16	50866917	0.0715	0.7376	0.0382	40266	6.04505e-47	50866917	16	0.0051389	2.59467
rs73243877	G	A	G	A	0.1164	-0.0288	0.1431	4	26047616	0.0372	0.44	0.0212	40266	4.11803e-08	26047616	4	0.000748679	0.376353
rs73516754	C	A	C	A	0.1423	-0.0049	0.2468	6	106473270	0.03	0.8697	0.0169	40266	4.0411e-17	106459738	6	0.00176075	0.886007
rs744166	G	A	G	A	-0.1142	0.0157	0.4208	17	40514201	0.0263	0.5513	0.0162	40266	1.79515e-12	40514201	17	0.00123414	0.620689
rs7517847	G	T	G	T	-0.3447	-0.0276	0.441	1	67681669	0.0261	0.2904	0.0165	40266	5.83983e-97	67681669	1	0.0108387	5.50406
rs755374	T	C	T	C	0.1969	0.0548	0.2999	5	158829294	0.0284	0.0531802	0.0174	40266	1.38007e-29	158829294	5	0.0031802	1.60255
rs7608697	C	A	C	A	0.1229	0.015	0.3684	2	61204641	0.0268	0.5749	0.0163	40266	4.03274e-14	61204641	2	0.00141185	0.710195
rs77566919	A	G	A	G	-0.1089	-0.0347	0.762	12	113163656	0.0304	0.2541	0.0185	40266	4.12696e-09	113163656	12	0.000860545	0.432635
rs79832570	C	T	C	T	0.2234	-0.0493	0.08722	8	145097720	0.0471	0.2951	0.0344	40266	8.9002e-11	145097720	8	0.0010474	0.526672
rs80262450	A	G	A	G	0.2268	0.0295	0.1209	18	12818922	0.04	0.4601	0.0244	40266	1.34091e-20	12818922	18	0.00214569	1.08013
rs938650	A	G	A	G	-0.1747	0.0195	0.116	8	129552540	0.0406	0.6316	0.0247	40266	1.64892e-12	129552540	8	0.00124238	0.624838
rs9482770	C	T	C	T	0.0987	-0.0475	0.4424	6	127443092	0.0261	0.0693793	0.0162	40266	1.011e-09	127443092	6	0.000921862	0.46349
rs9501641	T	C	T	C	0.3027	-0.145	0.03483	6	32450319	0.0713	0.0419295	0.0432	40266	2.56685e-12	32450319	6	0.00121932	0.613229
rs9656588	C	T	C	T	0.1183	-0.0088	0.7112	7	50306780	0.0285	0.7586	0.0173	40266	8.73373e-12	50306780	7	0.00116128	0.584006
rs9836291	A	G	A	G	0.1722	-0.0267	0.4139	3	49697459	0.0264	0.3125	0.017	40266	3.77311e-24	49697459	3	0.00254818	1.28325
																	Total F	80.2932

## Sheet: V_UC_osteoporosis
SNP	effect_allele.exposure	other_allele.exposure	effect_allele.outcome	other_allele.outcome	beta.exposure	beta.outcome	eaf.outcome	chr	pos	se.outcome	pval.outcome	se.exposure	chr.exposure	pos.exposure	pval.exposure	samplesize.exposure	R^2	F
rs10272963	T	C	T	C	-0.1512	-0.0344	0.4552	7	107486902	0.026	0.1855	0.016	7	107486902	4.10677e-21	45975	0.00194241	1.8621
rs10408351	A	G	A	G	0.1548	0.0244	0.1836	19	33754044	0.0335	0.4667	0.0204	19	33754044	2.9181e-14	45975	0.00125245	1.19983
rs10761659	G	A	G	A	0.1276	0.0285	0.5284	10	64445564	0.0259	0.271	0.016	10	64445564	1.32709e-15	45975	0.00138337	1.32543
rs10817678	A	G	A	G	0.1332	-0.0176	0.6805	9	117579457	0.0278	0.5253	0.017	9	117579457	4.41774e-15	45975	0.00133533	1.27934
rs11209026	A	G	A	G	-0.483	-0.1274	0.04598	1	67705958	0.0617	0.0389296	0.0358	1	67705958	1.9948e-41	45975	0.00395919	3.80318
rs1131095	C	T	C	T	0.1593	-0.0261	0.4138	3	49714225	0.0264	0.3232	0.0168	3	49714225	2.17721e-21	45975	0.00195565	1.87482
rs113846785	CG	C	CG	C	-0.1627	-0.0363	0.1427	17	70611194	0.0372	0.3289	0.0229	17	70611194	1.15107e-12	45975	0.00109795	1.05166
rs113986290	T	C	T	C	-0.3066	0.0246	0.01839	6	19781009	0.0964	0.7987	0.0531	6	19781009	7.59294e-09	45975	0.000725159	0.69433
rs11651246	G	T	G	T	0.147	-0.0361	0.1851	17	40759937	0.0333	0.2792	0.0219	17	40759937	2.01419e-11	45975	0.000979997	0.938573
rs12825700	A	G	A	G	0.1889	-0.0042	0.3236	12	68492980	0.0277	0.879	0.0161	12	68492980	7.33162e-32	45975	0.00299427	2.87349
rs12936409	T	C	T	C	0.1365	0.0388	0.5161	17	38043649	0.026	0.136	0.0158	17	38043649	5.61953e-18	45975	0.00162341	1.5558
rs1317209	A	G	A	G	0.1818	0.0295	0.2212	1	20140036	0.0312	0.3439	0.0203	1	20140036	2.90269e-19	45975	0.00174451	1.67205
rs13200059	A	G	A	G	0.2944	0.0991	0.04879	6	111943234	0.0608	0.1032	0.0436	6	111943234	1.48388e-11	45975	0.000991701	0.949793
rs1359946	A	G	A	G	0.1571	0.0139	0.1754	13	27536972	0.0341	0.684	0.0202	13	27536972	6.57658e-15	45975	0.00131561	1.26043
rs137845	G	A	G	A	0.1011	-0.0166	0.5699	22	50439430	0.0262	0.5266	0.0158	22	50439430	1.502e-10	45975	0.000890567	0.852846
rs1736161	A	G	A	G	-0.1227	0.0258	0.3994	21	16833222	0.0265	0.3292	0.0161	21	16833222	2.22024e-14	45975	0.00126333	1.21027
rs17656349	T	C	T	C	0.09	-0.0423	0.6063	5	149605994	0.0267	0.1137	0.0159	5	149605994	1.54e-08	45975	0.000696898	0.667251
rs17715902	A	G	A	G	0.0974	0.0108	0.3515	5	134451465	0.0272	0.691399	0.0166	5	134451465	4.61796e-09	45975	0.000748824	0.717006
rs2045241	A	G	A	G	-0.1063	0.0205	0.3925	11	114428783	0.0266	0.441	0.0169	11	114428783	2.82599e-10	45975	0.000860541	0.824067
rs2212434	T	C	T	C	0.1252	0.0121	0.4061	11	76281593	0.0264	0.646501	0.0159	11	76281593	2.80414e-15	45975	0.00134863	1.2921
rs2836881	T	G	T	G	-0.2217	-0.0192	0.2476	21	40466299	0.0301	0.5234	0.0186	21	40466299	1.1051e-32	45975	0.00309018	2.96582
rs28383224	G	A	G	A	-0.1468	0.0071	0.6271	6	32583653	0.0293	0.809	0.0165	6	32583653	4.64943e-19	45975	0.00172172	1.65017
rs3024493	A	C	A	C	0.21	-0.0294	0.156	1	206943968	0.0356	0.409	0.0209	1	206943968	7.45762e-24	45975	0.00219596	2.1057
rs3734851	A	G	A	G	0.5033	-0.0166	0.0141	6	31030303	0.1093	0.8791	0.0584	6	31030303	6.57506e-18	45975	0.0016155	1.5482
rs3812565	C	T	C	T	0.1335	0.0131	0.3716	9	139272502	0.0268	0.6241	0.016	9	139272502	6.4998e-17	45975	0.00151426	1.45103
rs3820330	A	C	A	C	-0.1587	0.0174	0.2943	1	20142413	0.0284	0.5406	0.0178	1	20142413	3.90931e-19	45975	0.00172899	1.65715
rs4676408	A	G	A	G	0.1433	0.0085	0.6331	2	241574401	0.027	0.752	0.0167	2	241574401	1.18987e-17	45975	0.00160154	1.5348
rs4993442	T	G	T	G	-0.0988	-0.0426	0.7128	22	30253256	0.0287	0.1375	0.0179	22	30253256	3.54299e-08	45975	0.000662653	0.634441
rs55905347	A	G	A	G	0.1054	-0.022	0.4246	2	199638507	0.0264	0.4044	0.0166	2	199638507	2.093e-10	45975	0.000876886	0.839734
rs56062135	T	C	T	C	0.1078	-0.0169	0.2631	15	67455630	0.0295	0.566899	0.0184	15	67455630	4.66101e-09	45975	0.000746587	0.714861
rs6017342	C	A	C	A	0.1944	-0.0288	0.5574	20	43065028	0.0262	0.2727	0.017	20	43065028	3.95185e-30	45975	0.00284428	2.72915
rs6062496	A	G	A	G	0.1359	0.0008	0.6444	20	62329099	0.0272	0.9757	0.0163	20	62329099	8.96603e-17	45975	0.00151197	1.44883
rs62180181	T	C	T	C	0.1226	0.0342	0.3798	2	199852010	0.0267	0.2004	0.0171	2	199852010	8.08351e-13	45975	0.00111806	1.07095
rs67111717	G	A	G	A	0.0944	0.0095	0.3581	5	176790162	0.0271	0.7267	0.0171	5	176790162	3.26896e-08	45975	0.000662873	0.634652
rs6889364	A	G	A	G	0.1318	-0.0389	0.1931	5	40347469	0.0329	0.2378	0.0228	5	40347469	7.86901e-09	45975	0.000726841	0.695941
rs72704802	T	C	T	C	-0.1223	-0.0182	0.1266	5	554211	0.039	0.6405	0.0206	5	554211	2.89401e-09	45975	0.000766649	0.734086
rs7523335	A	G	A	G	-0.1389	0.0445	0.2663	1	8180210	0.0293	0.1283	0.021	1	8180210	3.42137e-11	45975	0.000951577	0.911329
rs755374	T	C	T	C	0.1714	0.0548	0.2999	5	158829294	0.0284	0.0531802	0.0171	5	158829294	9.72971e-24	45975	0.00218528	2.09544
rs7554511	A	C	A	C	-0.1448	0.0091	0.2128	1	200877562	0.0315	0.773599	0.0178	1	200877562	4.26678e-16	45975	0.00143938	1.37917
rs7608697	C	A	C	A	0.1597	0.015	0.3684	2	61204641	0.0268	0.5749	0.0161	2	61204641	3.0311e-23	45975	0.00214011	2.05203
rs78064630	A	G	A	G	0.1759	-0.0214	0.05943	19	10562802	0.0554	0.6991	0.0308	19	10562802	1.08101e-08	45975	0.000709428	0.679257
rs79051659	A	G	A	G	0.1605	0.0779	0.07026	1	151757843	0.0507	0.1242	0.0264	1	151757843	1.295e-09	45975	0.000803934	0.769816
rs7911117	G	T	G	T	-0.1342	0.0519	0.1374	10	27179596	0.0375	0.1666	0.0239	10	27179596	1.83802e-08	45975	0.000685784	0.656603
rs7911680	C	A	C	A	-0.1525	-0.0643	0.5301	10	101293468	0.026	0.0132999	0.0159	10	101293468	6.70656e-22	45975	0.00200089	1.91828
rs798506	C	T	C	T	-0.1206	-0.0251	0.3382	7	2788912	0.0274	0.3587	0.0179	7	2788912	1.46893e-11	45975	0.00098734	0.945613
rs9260809	G	A	G	A	-0.1102	0.0183	0.4048	6	29941617	0.027	0.4975	0.0184	6	29941617	1.963e-09	45975	0.0007802	0.747071
rs9611131	C	T	C	T	-0.1494	0.031	0.1177	22	39662480	0.0405	0.4447	0.0227	22	39662480	5.10623e-11	45975	0.000942167	0.902307
rs989960	T	C	T	C	-0.1214	0.0272	0.5089	7	107445727	0.0259	0.294	0.016	7	107445727	3.28473e-14	45975	0.00125221	1.1996
																	Total F	64.5764
